# Supplementary material for: Evolving demographics of eligible patient population can impact enrollment of a biomarker clinical study
Source: PLoS One. 2025 May 9;20(5):e0323187. doi: 10.1371/journal.pone.0323187 (PMC12063902; doi:10.1371/journal.pone.0323187)
Supplement: S1 Table — The estimation was based on the most recent US census data (2020). The surrounding area is largely rural. (XLSX) [file pone.0323187.s002.xlsx]

## Sheet: Supp Table 1-2. Census
Supp Table 1. Demographics of local population from census data.
Demographics	adult (N=681313)	pediatric (N=191254)	Total (N=872567)
Sex
Female	343184 (50.37%)	93390 (48.83%)	436574 (50.03%)
Male	338129 (49.63%)	97864 (51.17%)	435993 (49.97%)
Race/Ethnicity
American Indian	1150 (0.17%)	375 (0.20%)	1525 (0.17%)
Asian	11360 (1.67%)	4003 (2.09%)	15363 (1.76%)
Black	9815 (1.44%)	6511 (3.40%)	16326 (1.87%)
Hispanic	16810 (2.47%)	11290 (5.90%)	28100 (3.22%)
Native Hawaii	284 (0.04%)	163 (0.09%)	447 (0.05%)
White	641894 (94.21%)	168912 (88.32%)	810806 (92.92%)
White
Non-White or Hispanic	39419 (5.79%)	22342 (11.68%)	61761 (7.08%)
White, Non-Hispanic	641894 (94.21%)	168912 (88.32%)	810806 (92.92%)
Note: The age groupings in the census data were too broad to align with our distinction between adults and pediatric demographics. To best align with our definition for adult and pediatric, the 18 to 19 age group was considered to be adult in these summaries.
Supp Table 2. Demographics of local eligible participants.	Adult			Pediatric
	All	Asthma	Disease control	All	Asthma	Disease control
Demographic	(N=1146)	(N=514)	(N=632)	(N=1058)	(N=547)	(N=511)
	Proportion (95% CI) or Mean (SD; range)
Gender
N-Miss	1				1
Female	70.68% (67.95, 73.30)	70.04% (65.87, 73.97)	71.20% (67.50, 74.71)	25.71% (23.10, 28.45)	26.14% (22.51, 30.04)	25.24% (21.53, 29.25)
Male	29.32% (26.70, 32.05)	29.96% (26.03, 34.13)	28.80% (25.29, 32.50)	74.29% (71.55, 76.90)	73.86% (69.96, 77.49)	74.76% (70.75, 78.47)
Ethnicity/Race
N-Miss	30	8	22	26	14	12
American Indian/Alaskan Native	0.72% (0.31, 01.41)	0.59% (0.12, 01.72)	0.82% (0.27, 01.90)	0.29% (0.06, 0.85)	0.38% (0.05, 01.35)	0.20% (0.01, 01.11)
Asian	2.33% (01.53, 03.39)	1.38% (0.56, 02.83)	3.11% (01.88, 04.81)	4.65% (03.45, 06.12)	5.25% (03.52, 07.50)	4.01% (02.47, 06.12)
Black or African American	3.49% (02.49, 04.74)	3.36% (01.97, 05.32)	3.60% (02.27, 05.40)	7.07% (05.59, 08.81)	10.13% (07.70, 13.01)	3.81% (02.31, 05.88)
Hispanic or Latino	3.31% (02.34, 04.54)	3.16% (01.82, 05.08)	3.44% (02.14, 05.21)	6.20% (04.81, 07.85)	8.63% (06.39, 11.34)	3.61% (02.15, 05.64)
Native Hawaii/Pacific Islander	0.00% (0.00, 0.33)	0.00% (0.00, 0.73)	0.00% (0.00, 0.60)	0.00% (0.00, 0.36)	0.00% (0.00, 0.69)	0.00% (0.00, 0.74)
White	89.26% (87.29, 91.01)	90.32% (87.40, 92.75)	88.38% (85.57, 90.81)	78.10% (75.45, 80.59)	70.54% (66.47, 74.38)	86.17% (82.83, 89.08)
Other	0.90% (0.43, 01.64)	1.19% (0.44, 02.56)	0.65% (0.18, 01.67)	3.68% (02.62, 05.02)	5.07% (03.36, 07.28)	2.20% (01.11, 03.91)
White
N-Miss	30	8	22	26	14	12
Non-White or Hispanic	10.74% (08.99, 12.71)	9.68% (07.25, 12.60)	11.62% (09.19, 14.43)	21.90% (19.41, 24.55)	29.46% (25.62, 33.53)	13.83% (10.92, 17.17)
White, Non-Hispanic	89.26% (87.29, 91.01)	90.32% (87.40, 92.75)	88.38% (85.57, 90.81)	78.10% (75.45, 80.59)	70.54% (66.47, 74.38)	86.17% (82.83, 89.08)
