# Supplementary material for: Evolving demographics of eligible patient population can impact enrollment of a biomarker clinical study
Source: PLoS One. 2025 May 9;20(5):e0323187. doi: 10.1371/journal.pone.0323187 (PMC12063902; doi:10.1371/journal.pone.0323187)
Supplement: S2 Table — The dataset included eligible patients residing within 50 miles of the study site, further divided based on disease and age groups. (XLSX) [file pone.0323187.s003.xlsx]

## Sheet: Sheet1
Supp Table 2. Demographics of local eligible participants.	Adult			Pediatric
	All	Asthma	Disease control	All	Asthma	Disease control
Demographic	(N=1146)	(N=514)	(N=632)	(N=1058)	(N=547)	(N=511)
	Proportion (95% CI) or Mean (SD; range)
Gender
N-Miss	1				1
Female	70.68% (67.95, 73.30)	70.04% (65.87, 73.97)	71.20% (67.50, 74.71)	25.71% (23.10, 28.45)	26.14% (22.51, 30.04)	25.24% (21.53, 29.25)
Male	29.32% (26.70, 32.05)	29.96% (26.03, 34.13)	28.80% (25.29, 32.50)	74.29% (71.55, 76.90)	73.86% (69.96, 77.49)	74.76% (70.75, 78.47)
Ethnicity/Race
N-Miss	30	8	22	26	14	12
American Indian/Alaskan Native	0.72% (0.31, 01.41)	0.59% (0.12, 01.72)	0.82% (0.27, 01.90)	0.29% (0.06, 0.85)	0.38% (0.05, 01.35)	0.20% (0.01, 01.11)
Asian	2.33% (01.53, 03.39)	1.38% (0.56, 02.83)	3.11% (01.88, 04.81)	4.65% (03.45, 06.12)	5.25% (03.52, 07.50)	4.01% (02.47, 06.12)
Black or African American	3.49% (02.49, 04.74)	3.36% (01.97, 05.32)	3.60% (02.27, 05.40)	7.07% (05.59, 08.81)	10.13% (07.70, 13.01)	3.81% (02.31, 05.88)
Hispanic or Latino	3.31% (02.34, 04.54)	3.16% (01.82, 05.08)	3.44% (02.14, 05.21)	6.20% (04.81, 07.85)	8.63% (06.39, 11.34)	3.61% (02.15, 05.64)
Native Hawaii/Pacific Islander	0.00% (0.00, 0.33)	0.00% (0.00, 0.73)	0.00% (0.00, 0.60)	0.00% (0.00, 0.36)	0.00% (0.00, 0.69)	0.00% (0.00, 0.74)
White	89.26% (87.29, 91.01)	90.32% (87.40, 92.75)	88.38% (85.57, 90.81)	78.10% (75.45, 80.59)	70.54% (66.47, 74.38)	86.17% (82.83, 89.08)
Other	0.90% (0.43, 01.64)	1.19% (0.44, 02.56)	0.65% (0.18, 01.67)	3.68% (02.62, 05.02)	5.07% (03.36, 07.28)	2.20% (01.11, 03.91)
White
N-Miss	30	8	22	26	14	12
Non-White or Hispanic	10.74% (08.99, 12.71)	9.68% (07.25, 12.60)	11.62% (09.19, 14.43)	21.90% (19.41, 24.55)	29.46% (25.62, 33.53)	13.83% (10.92, 17.17)
White, Non-Hispanic	89.26% (87.29, 91.01)	90.32% (87.40, 92.75)	88.38% (85.57, 90.81)	78.10% (75.45, 80.59)	70.54% (66.47, 74.38)	86.17% (82.83, 89.08)
