# Supplementary material for: Evolving demographics of eligible patient population can impact enrollment of a biomarker clinical study
Source: PLoS One. 2025 May 9;20(5):e0323187. doi: 10.1371/journal.pone.0323187 (PMC12063902; doi:10.1371/journal.pone.0323187)
Supplement: S3 Table — Logistic regression from backward elimination model selection predicting participation among eligible adults. (XLSX) [file pone.0323187.s004.xlsx]

## Sheet: S3 Table. Adult BE model
Supp. Table 3. Logistic regression from backward elimination model selection predicting consent among eligible adults.
Variable	B (95% CI)	P
Gender		0.3287
Female	-0.275 (-0.828, 0.277)
Male	0
Location		0.1863
Within 50 miles	-0.503 (-1.250, 0.243)
Beyond 50 miles	0
Gender * Location		0.0044
Female * Within 50 miles	0.940 (0.294, 1.587)
Female * Beyond 50 miles	0
Male * Within 50 miles	0
Male * Beyond 50 miles	0
Disease		<.0001
Asthma	-1.428 (-2.092, -0.763)
Disease control	0
Disease * Location		0.019
Asthma * Within 50 miles	0.867 (0.143, 1.591)
Asthma * Beyond 50 miles	0
Disease control * Within 50 miles	0
Disease control * Beyond 50 miles	0
Race/Ethnicity		0.0151
White, Non-Hispanic	0.557 (0.108, 1.006)
Non-White or Hispanic	0
Age (10 years)	-0.070 (-0.135, -0.005)	0.0336
