# Supplementary material for: Evolving demographics of eligible patient population can impact enrollment of a biomarker clinical study
Source: PLoS One. 2025 May 9;20(5):e0323187. doi: 10.1371/journal.pone.0323187 (PMC12063902; doi:10.1371/journal.pone.0323187)
Supplement: S4 Table — Logistic regression from backward elimination model selection predicting participation among eligible pediatrics. (XLSX) [file pone.0323187.s005.xlsx]

## Sheet: S4 Table. Peds BE model
Supp. Table 4. Logistic regression from backward elimination model selection predicting consent among eligible pediatrics.
Variable	B (95% CI)	P
Gender		0.0001
Female	0.800 (0.387, 1.212)
Male	0
Disease		0.0776
Asthma	-0.974 (-2.055, 0.108)
Disease control	0
Age	0.025 (-0.053, 0.103)	0.5337
Age * Disease		0.0084
Age * Asthma	0.138 (0.035, 0.240)
Age * Disease control	0
Location		<.0001
Within 50 miles	0.934 (0.480, 1.387)
Beyond 50 miles	0
