# Supplementary material for: Evolving demographics of eligible patient population can impact enrollment of a biomarker clinical study
Source: PLoS One. 2025 May 9;20(5):e0323187. doi: 10.1371/journal.pone.0323187 (PMC12063902; doi:10.1371/journal.pone.0323187)
Supplement: S5 Table — (CSV) [file pone.0323187.s006.csv]

gender	condition group	ethnicity_race	merged_groups	distance_rochester	age_group	age_converted
Male	disease control	NA	NA	Within 50 miles	adult	38
Female	disease control	NA	NA	Beyond 50 miles	adult	41
Male	disease control	NA	NA	Within 50 miles	adult	41
Female	disease control	NA	NA	Within 50 miles	adult	54
Female	disease control	Other	Non-White or Hispanic	Within 50 miles	adult	46
Female	disease control	White	White, Non-Hispanic	Within 50 miles	adult	44
Male	disease control	White	White, Non-Hispanic	Within 50 miles	adult	54
Female	disease control	White	White, Non-Hispanic	Within 50 miles	adult	31
Female	disease control	Asian	Non-White or Hispanic	Within 50 miles	adult	33
Female	disease control	White	White, Non-Hispanic	Within 50 miles	adult	71
Female	disease control	White	White, Non-Hispanic	Within 50 miles	adult	46
Female	disease control	White	White, Non-Hispanic	Within 50 miles	adult	84
Female	disease control	White	White, Non-Hispanic	Within 50 miles	adult	69
Female	disease control	White	White, Non-Hispanic	Within 50 miles	adult	26
Female	disease control	White	White, Non-Hispanic	Within 50 miles	adult	44
Female	disease control	White	White, Non-Hispanic	Within 50 miles	adult	72
Female	disease control	White	White, Non-Hispanic	Within 50 miles	adult	64
Male	disease control	White	White, Non-Hispanic	Beyond 50 miles	adult	75
Female	disease control	White	White, Non-Hispanic	Within 50 miles	adult	28
Female	disease control	White	White, Non-Hispanic	Within 50 miles	adult	52
Female	disease control	White	White, Non-Hispanic	Within 50 miles	adult	28
Female	disease control	White	White, Non-Hispanic	Within 50 miles	adult	30
Female	disease control	White	White, Non-Hispanic	Within 50 miles	adult	57
Female	disease control	White	White, Non-Hispanic	Within 50 miles	adult	66
Female	disease control	White	White, Non-Hispanic	Within 50 miles	adult	38
Female	disease control	White	White, Non-Hispanic	Within 50 miles	adult	68
Female	disease control	White	White, Non-Hispanic	Within 50 miles	adult	37
Female	disease control	White	White, Non-Hispanic	Within 50 miles	adult	32
Female	disease control	White	White, Non-Hispanic	Within 50 miles	adult	42
Female	disease control	White	White, Non-Hispanic	Within 50 miles	adult	90 or greater
Female	disease control	White	White, Non-Hispanic	Within 50 miles	adult	32
Female	disease control	White	White, Non-Hispanic	Within 50 miles	adult	47
Male	disease control	White	White, Non-Hispanic	Within 50 miles	adult	50
Female	disease control	White	White, Non-Hispanic	Within 50 miles	adult	45
Female	disease control	White	White, Non-Hispanic	Within 50 miles	adult	26
Female	disease control	Asian	Non-White or Hispanic	Within 50 miles	adult	22
Female	disease control	White	White, Non-Hispanic	Within 50 miles	adult	36
Female	disease control	White	White, Non-Hispanic	Within 50 miles	adult	36
Female	disease control	White	White, Non-Hispanic	Within 50 miles	adult	39
Female	disease control	White	White, Non-Hispanic	Within 50 miles	adult	64
Female	disease control	White	White, Non-Hispanic	Beyond 50 miles	adult	50
Female	disease control	White	White, Non-Hispanic	Within 50 miles	adult	59
Female	disease control	White	White, Non-Hispanic	Within 50 miles	adult	81
Female	disease control	White	White, Non-Hispanic	Within 50 miles	adult	35
Female	disease control	White	White, Non-Hispanic	Within 50 miles	adult	85
Female	disease control	NA	NA	Within 50 miles	adult	63
Female	disease control	White	White, Non-Hispanic	Within 50 miles	adult	63
Female	disease control	Hispanic or Latino	Non-White or Hispanic	Within 50 miles	adult	63
Female	disease control	White	White, Non-Hispanic	Within 50 miles	adult	23
Female	disease control	White	White, Non-Hispanic	Within 50 miles	adult	76
Female	disease control	White	White, Non-Hispanic	Within 50 miles	adult	33
Female	disease control	White	White, Non-Hispanic	Within 50 miles	adult	28
Female	disease control	Asian	Non-White or Hispanic	Within 50 miles	adult	34
Male	disease control	White	White, Non-Hispanic	Beyond 50 miles	adult	57
Female	disease control	White	White, Non-Hispanic	Within 50 miles	adult	28
Female	disease control	White	White, Non-Hispanic	Within 50 miles	adult	58
Female	disease control	White	White, Non-Hispanic	Within 50 miles	adult	60
Male	disease control	White	White, Non-Hispanic	Within 50 miles	adult	71
Female	disease control	White	White, Non-Hispanic	Within 50 miles	adult	49
Female	disease control	White	White, Non-Hispanic	Within 50 miles	adult	25
Female	disease control	White	White, Non-Hispanic	Within 50 miles	adult	48
Female	disease control	White	White, Non-Hispanic	Within 50 miles	adult	69
Female	disease control	White	White, Non-Hispanic	Within 50 miles	adult	31
Female	disease control	White	White, Non-Hispanic	Within 50 miles	adult	26
Female	disease control	White	White, Non-Hispanic	Within 50 miles	adult	29
Female	disease control	White	White, Non-Hispanic	Within 50 miles	adult	28
Female	disease control	White	White, Non-Hispanic	Within 50 miles	adult	72
Male	disease control	White	White, Non-Hispanic	Within 50 miles	adult	21
Male	disease control	White	White, Non-Hispanic	Beyond 50 miles	adult	87
Female	disease control	White	White, Non-Hispanic	Within 50 miles	adult	28
Male	disease control	White	White, Non-Hispanic	Within 50 miles	adult	45
Male	disease control	White	White, Non-Hispanic	Within 50 miles	adult	68
Male	disease control	White	White, Non-Hispanic	Within 50 miles	adult	33
Male	disease control	White	White, Non-Hispanic	Within 50 miles	adult	71
Male	disease control	White	White, Non-Hispanic	Within 50 miles	adult	56
Male	disease control	Black or African American	Non-White or Hispanic	Within 50 miles	adult	26
Female	disease control	White	White, Non-Hispanic	Within 50 miles	adult	43
Female	disease control	White	White, Non-Hispanic	Within 50 miles	adult	67
Female	disease control	White	White, Non-Hispanic	Within 50 miles	adult	69
Female	disease control	White	White, Non-Hispanic	Within 50 miles	adult	72
Female	disease control	Asian	Non-White or Hispanic	Within 50 miles	adult	30
Female	disease control	White	White, Non-Hispanic	Within 50 miles	adult	52
Female	disease control	White	White, Non-Hispanic	Within 50 miles	adult	27
Female	disease control	White	White, Non-Hispanic	Within 50 miles	adult	21
Female	disease control	White	White, Non-Hispanic	Within 50 miles	adult	27
Female	disease control	White	White, Non-Hispanic	Within 50 miles	adult	45
Female	disease control	White	White, Non-Hispanic	Within 50 miles	adult	55
Male	disease control	Hispanic or Latino	Non-White or Hispanic	Within 50 miles	adult	28
Female	disease control	White	White, Non-Hispanic	Within 50 miles	adult	24
Female	disease control	Asian	Non-White or Hispanic	Beyond 50 miles	adult	24
Female	disease control	White	White, Non-Hispanic	Within 50 miles	adult	42
Female	disease control	White	White, Non-Hispanic	Within 50 miles	adult	53
Male	disease control	White	White, Non-Hispanic	Within 50 miles	adult	54
Female	disease control	White	White, Non-Hispanic	Within 50 miles	adult	67
Female	disease control	NA	NA	Within 50 miles	adult	24
Female	disease control	White	White, Non-Hispanic	Within 50 miles	adult	58
Female	disease control	White	White, Non-Hispanic	Within 50 miles	adult	36
Male	disease control	White	White, Non-Hispanic	Within 50 miles	adult	50
Female	disease control	White	White, Non-Hispanic	Within 50 miles	adult	32
Female	disease control	White	White, Non-Hispanic	Within 50 miles	adult	81
Male	disease control	White	White, Non-Hispanic	Beyond 50 miles	adult	76
Female	disease control	White	White, Non-Hispanic	Within 50 miles	adult	41
Female	disease control	White	White, Non-Hispanic	Within 50 miles	adult	24
Male	disease control	White	White, Non-Hispanic	Within 50 miles	adult	73
Female	disease control	White	White, Non-Hispanic	Within 50 miles	adult	34
Female	disease control	White	White, Non-Hispanic	Within 50 miles	adult	42
Female	disease control	Hispanic or Latino	Non-White or Hispanic	Within 50 miles	adult	63
Female	disease control	White	White, Non-Hispanic	Within 50 miles	adult	61
Female	disease control	White	White, Non-Hispanic	Within 50 miles	adult	26
Female	disease control	White	White, Non-Hispanic	Within 50 miles	adult	67
Female	disease control	White	White, Non-Hispanic	Beyond 50 miles	adult	64
Female	disease control	White	White, Non-Hispanic	Within 50 miles	adult	38
Female	disease control	White	White, Non-Hispanic	Within 50 miles	adult	55
Male	disease control	White	White, Non-Hispanic	Within 50 miles	adult	70
Female	disease control	White	White, Non-Hispanic	Within 50 miles	adult	28
Female	disease control	White	White, Non-Hispanic	Within 50 miles	adult	30
Female	disease control	White	White, Non-Hispanic	Within 50 miles	adult	25
Male	disease control	White	White, Non-Hispanic	Within 50 miles	adult	61
Male	disease control	White	White, Non-Hispanic	Within 50 miles	adult	31
Female	disease control	White	White, Non-Hispanic	Within 50 miles	adult	32
Female	disease control	White	White, Non-Hispanic	Within 50 miles	adult	58
Female	disease control	White	White, Non-Hispanic	Within 50 miles	adult	39
Female	disease control	White	White, Non-Hispanic	Within 50 miles	adult	68
Female	disease control	White	White, Non-Hispanic	Within 50 miles	adult	33
Female	disease control	White	White, Non-Hispanic	Within 50 miles	adult	61
Female	disease control	White	White, Non-Hispanic	Within 50 miles	adult	74
Male	disease control	White	White, Non-Hispanic	Within 50 miles	adult	75
Female	disease control	White	White, Non-Hispanic	Within 50 miles	adult	45
Female	disease control	White	White, Non-Hispanic	Within 50 miles	adult	52
Female	disease control	White	White, Non-Hispanic	Within 50 miles	adult	61
Female	disease control	White	White, Non-Hispanic	Within 50 miles	adult	59
Female	disease control	White	White, Non-Hispanic	Within 50 miles	adult	50
Female	disease control	White	White, Non-Hispanic	Within 50 miles	adult	70
Female	disease control	White	White, Non-Hispanic	Within 50 miles	adult	74
Female	disease control	Asian	Non-White or Hispanic	Within 50 miles	adult	22
Female	disease control	White	White, Non-Hispanic	Within 50 miles	adult	22
Female	disease control	White	White, Non-Hispanic	Within 50 miles	adult	61
Female	disease control	White	White, Non-Hispanic	Within 50 miles	adult	39
Female	disease control	White	White, Non-Hispanic	Beyond 50 miles	adult	75
Female	disease control	White	White, Non-Hispanic	Within 50 miles	adult	59
Male	disease control	Hispanic or Latino	Non-White or Hispanic	Within 50 miles	adult	31
Male	disease control	White	White, Non-Hispanic	Within 50 miles	adult	47
Female	disease control	White	White, Non-Hispanic	Within 50 miles	adult	49
Female	disease control	White	White, Non-Hispanic	Beyond 50 miles	adult	24
Female	disease control	White	White, Non-Hispanic	Within 50 miles	adult	23
Male	disease control	White	White, Non-Hispanic	Within 50 miles	adult	77
Female	disease control	White	White, Non-Hispanic	Within 50 miles	adult	50
Female	disease control	White	White, Non-Hispanic	Within 50 miles	adult	36
Female	disease control	White	White, Non-Hispanic	Within 50 miles	adult	61
Male	disease control	White	White, Non-Hispanic	Within 50 miles	adult	61
Female	disease control	White	White, Non-Hispanic	Within 50 miles	adult	69
Female	disease control	White	White, Non-Hispanic	Within 50 miles	adult	75
Female	disease control	White	White, Non-Hispanic	Beyond 50 miles	adult	61
Female	disease control	White	White, Non-Hispanic	Within 50 miles	adult	62
Female	disease control	Asian	Non-White or Hispanic	Within 50 miles	adult	23
Female	disease control	White	White, Non-Hispanic	Within 50 miles	adult	48
Male	disease control	White	White, Non-Hispanic	Within 50 miles	adult	71
Female	disease control	White	White, Non-Hispanic	Within 50 miles	adult	33
Female	disease control	White	White, Non-Hispanic	Within 50 miles	adult	31
Female	disease control	Asian	Non-White or Hispanic	Within 50 miles	adult	33
Female	disease control	White	White, Non-Hispanic	Within 50 miles	adult	48
Female	disease control	White	White, Non-Hispanic	Within 50 miles	adult	69
Female	disease control	White	White, Non-Hispanic	Within 50 miles	adult	53
Female	disease control	White	White, Non-Hispanic	Within 50 miles	adult	28
Female	disease control	White	White, Non-Hispanic	Within 50 miles	adult	32
Male	disease control	White	White, Non-Hispanic	Within 50 miles	adult	54
Male	disease control	Black or African American	Non-White or Hispanic	Within 50 miles	adult	34
Female	disease control	White	White, Non-Hispanic	Within 50 miles	adult	79
Female	disease control	White	White, Non-Hispanic	Beyond 50 miles	adult	69
Female	disease control	White	White, Non-Hispanic	Within 50 miles	adult	79
Female	disease control	White	White, Non-Hispanic	Within 50 miles	adult	35
Male	disease control	NA	NA	Within 50 miles	adult	40
Male	disease control	White	White, Non-Hispanic	Within 50 miles	adult	49
Female	disease control	White	White, Non-Hispanic	Within 50 miles	adult	28
Male	disease control	White	White, Non-Hispanic	Within 50 miles	adult	62
Female	disease control	White	White, Non-Hispanic	Within 50 miles	adult	53
Female	disease control	White	White, Non-Hispanic	Within 50 miles	adult	60
Female	disease control	White	White, Non-Hispanic	Within 50 miles	adult	51
Female	disease control	White	White, Non-Hispanic	Within 50 miles	adult	63
Female	disease control	White	White, Non-Hispanic	Within 50 miles	adult	27
Female	disease control	White	White, Non-Hispanic	Within 50 miles	adult	43
Female	disease control	White	White, Non-Hispanic	Within 50 miles	adult	32
Male	disease control	Hispanic or Latino	Non-White or Hispanic	Beyond 50 miles	adult	33
Male	disease control	White	White, Non-Hispanic	Within 50 miles	adult	73
Female	disease control	White	White, Non-Hispanic	Within 50 miles	adult	60
Female	disease control	White	White, Non-Hispanic	Within 50 miles	adult	73
Male	disease control	White	White, Non-Hispanic	Within 50 miles	adult	67
Female	disease control	White	White, Non-Hispanic	Within 50 miles	adult	45
Female	disease control	White	White, Non-Hispanic	Within 50 miles	adult	27
Female	disease control	White	White, Non-Hispanic	Within 50 miles	adult	61
Female	disease control	White	White, Non-Hispanic	Within 50 miles	adult	66
Female	disease control	White	White, Non-Hispanic	Within 50 miles	adult	75
Male	disease control	White	White, Non-Hispanic	Within 50 miles	adult	89
Female	disease control	White	White, Non-Hispanic	Within 50 miles	adult	31
Male	disease control	White	White, Non-Hispanic	Within 50 miles	adult	27
Female	disease control	White	White, Non-Hispanic	Within 50 miles	adult	73
Female	disease control	White	White, Non-Hispanic	Within 50 miles	adult	51
Male	disease control	White	White, Non-Hispanic	Beyond 50 miles	adult	22
Male	disease control	White	White, Non-Hispanic	Beyond 50 miles	adult	57
Female	disease control	Asian	Non-White or Hispanic	Beyond 50 miles	adult	23
Female	disease control	White	White, Non-Hispanic	Within 50 miles	adult	26
Female	asthma	Black or African American	Non-White or Hispanic	Within 50 miles	adult	22
Female	asthma	White	White, Non-Hispanic	Beyond 50 miles	adult	65
Female	asthma	White	White, Non-Hispanic	Beyond 50 miles	adult	21
Female	asthma	White	White, Non-Hispanic	Beyond 50 miles	adult	76
Female	asthma	White	White, Non-Hispanic	Within 50 miles	adult	60
Male	asthma	White	White, Non-Hispanic	Beyond 50 miles	adult	77
Female	asthma	White	White, Non-Hispanic	Beyond 50 miles	adult	53
Female	asthma	White	White, Non-Hispanic	Within 50 miles	adult	33
Female	asthma	White	White, Non-Hispanic	Within 50 miles	adult	70
Female	asthma	White	White, Non-Hispanic	Within 50 miles	adult	67
Female	asthma	Other	Non-White or Hispanic	Within 50 miles	adult	69
Female	asthma	White	White, Non-Hispanic	Beyond 50 miles	adult	34
Female	asthma	White	White, Non-Hispanic	Within 50 miles	adult	88
Female	asthma	White	White, Non-Hispanic	Within 50 miles	adult	70
Female	asthma	White	White, Non-Hispanic	Beyond 50 miles	adult	45
Female	asthma	White	White, Non-Hispanic	Within 50 miles	adult	68
Female	asthma	NA	NA	Within 50 miles	adult	56
Female	asthma	White	White, Non-Hispanic	Beyond 50 miles	adult	68
Male	asthma	White	White, Non-Hispanic	Beyond 50 miles	adult	82
Female	asthma	White	White, Non-Hispanic	Beyond 50 miles	adult	45
Female	asthma	White	White, Non-Hispanic	Within 50 miles	adult	61
Female	asthma	White	White, Non-Hispanic	Beyond 50 miles	adult	63
Female	asthma	White	White, Non-Hispanic	Beyond 50 miles	adult	73
Female	asthma	Hispanic or Latino	Non-White or Hispanic	Within 50 miles	adult	43
Male	asthma	White	White, Non-Hispanic	Within 50 miles	adult	69
Female	asthma	White	White, Non-Hispanic	Within 50 miles	adult	81
Male	asthma	White	White, Non-Hispanic	Within 50 miles	adult	62
Female	asthma	White	White, Non-Hispanic	Beyond 50 miles	adult	54
Female	asthma	White	White, Non-Hispanic	Beyond 50 miles	adult	47
Female	asthma	White	White, Non-Hispanic	Within 50 miles	adult	28
Female	asthma	White	White, Non-Hispanic	Within 50 miles	adult	34
Female	asthma	White	White, Non-Hispanic	Beyond 50 miles	adult	54
Male	asthma	White	White, Non-Hispanic	Within 50 miles	adult	73
Female	asthma	White	White, Non-Hispanic	Within 50 miles	adult	55
Female	asthma	White	White, Non-Hispanic	Beyond 50 miles	adult	39
Female	asthma	Hispanic or Latino	Non-White or Hispanic	Within 50 miles	adult	59
Female	asthma	White	White, Non-Hispanic	Within 50 miles	adult	26
Female	asthma	White	White, Non-Hispanic	Within 50 miles	adult	54
Female	asthma	White	White, Non-Hispanic	Within 50 miles	adult	60
Female	asthma	White	White, Non-Hispanic	Within 50 miles	adult	44
Female	asthma	White	White, Non-Hispanic	Beyond 50 miles	adult	48
Female	asthma	White	White, Non-Hispanic	Within 50 miles	adult	34
Male	asthma	White	White, Non-Hispanic	Within 50 miles	adult	70
Female	asthma	White	White, Non-Hispanic	Beyond 50 miles	adult	41
Female	asthma	White	White, Non-Hispanic	Within 50 miles	adult	62
Female	asthma	White	White, Non-Hispanic	Within 50 miles	adult	62
Female	asthma	White	White, Non-Hispanic	Within 50 miles	adult	61
Female	asthma	White	White, Non-Hispanic	Beyond 50 miles	adult	41
Male	asthma	White	White, Non-Hispanic	Within 50 miles	adult	51
Female	asthma	White	White, Non-Hispanic	Beyond 50 miles	adult	46
Male	asthma	White	White, Non-Hispanic	Within 50 miles	adult	75
Male	asthma	White	White, Non-Hispanic	Within 50 miles	adult	38
Female	asthma	White	White, Non-Hispanic	Within 50 miles	adult	23
Female	asthma	White	White, Non-Hispanic	Within 50 miles	adult	44
Female	asthma	White	White, Non-Hispanic	Within 50 miles	adult	42
Female	asthma	White	White, Non-Hispanic	Within 50 miles	adult	80
Male	asthma	White	White, Non-Hispanic	Within 50 miles	adult	56
Female	asthma	White	White, Non-Hispanic	Within 50 miles	adult	66
Female	asthma	White	White, Non-Hispanic	Within 50 miles	adult	26
Female	asthma	White	White, Non-Hispanic	Within 50 miles	adult	82
Female	asthma	White	White, Non-Hispanic	Within 50 miles	adult	65
Male	asthma	White	White, Non-Hispanic	Within 50 miles	adult	74
Female	asthma	White	White, Non-Hispanic	Within 50 miles	adult	44
Female	asthma	White	White, Non-Hispanic	Within 50 miles	adult	43
Male	asthma	White	White, Non-Hispanic	Within 50 miles	adult	63
Female	asthma	White	White, Non-Hispanic	Within 50 miles	adult	76
Female	asthma	White	White, Non-Hispanic	Within 50 miles	adult	65
Male	asthma	White	White, Non-Hispanic	Beyond 50 miles	adult	65
Female	asthma	White	White, Non-Hispanic	Beyond 50 miles	adult	69
Female	asthma	White	White, Non-Hispanic	Within 50 miles	adult	58
Female	asthma	White	White, Non-Hispanic	Within 50 miles	adult	82
Male	asthma	White	White, Non-Hispanic	Beyond 50 miles	adult	83
Female	asthma	White	White, Non-Hispanic	Within 50 miles	adult	90 or greater
Female	asthma	White	White, Non-Hispanic	Within 50 miles	adult	57
Female	asthma	White	White, Non-Hispanic	Within 50 miles	adult	68
Female	asthma	White	White, Non-Hispanic	Within 50 miles	adult	44
Female	asthma	White	White, Non-Hispanic	Within 50 miles	adult	31
Female	asthma	White	White, Non-Hispanic	Within 50 miles	adult	67
Female	asthma	White	White, Non-Hispanic	Within 50 miles	adult	41
Female	asthma	White	White, Non-Hispanic	Within 50 miles	adult	53
Male	asthma	White	White, Non-Hispanic	Beyond 50 miles	adult	69
Female	asthma	White	White, Non-Hispanic	Within 50 miles	adult	63
Male	asthma	White	White, Non-Hispanic	Within 50 miles	adult	45
Female	asthma	Black or African American	Non-White or Hispanic	Beyond 50 miles	adult	40
Male	asthma	White	White, Non-Hispanic	Beyond 50 miles	adult	47
Female	asthma	Hispanic or Latino	Non-White or Hispanic	Within 50 miles	adult	45
Male	asthma	NA	NA	Within 50 miles	adult	70
Female	asthma	White	White, Non-Hispanic	Beyond 50 miles	adult	69
Male	asthma	White	White, Non-Hispanic	Within 50 miles	adult	53
Male	asthma	White	White, Non-Hispanic	Within 50 miles	adult	52
Female	asthma	White	White, Non-Hispanic	Beyond 50 miles	adult	58
Male	asthma	White	White, Non-Hispanic	Beyond 50 miles	adult	52
Female	asthma	White	White, Non-Hispanic	Within 50 miles	adult	38
Male	asthma	White	White, Non-Hispanic	Beyond 50 miles	adult	53
Female	asthma	White	White, Non-Hispanic	Within 50 miles	adult	63
Female	asthma	Black or African American	Non-White or Hispanic	Beyond 50 miles	adult	44
Male	asthma	White	White, Non-Hispanic	Beyond 50 miles	adult	60
Male	asthma	White	White, Non-Hispanic	Beyond 50 miles	adult	19
Male	asthma	White	White, Non-Hispanic	Within 50 miles	adult	77
Male	asthma	White	White, Non-Hispanic	Beyond 50 miles	adult	25
Male	asthma	White	White, Non-Hispanic	Within 50 miles	adult	55
Male	asthma	White	White, Non-Hispanic	Beyond 50 miles	adult	81
Male	asthma	White	White, Non-Hispanic	Within 50 miles	adult	74
Male	asthma	White	White, Non-Hispanic	Within 50 miles	adult	45
Male	asthma	White	White, Non-Hispanic	Within 50 miles	adult	32
Male	asthma	White	White, Non-Hispanic	Beyond 50 miles	adult	33
Female	asthma	White	White, Non-Hispanic	Within 50 miles	adult	65
Female	asthma	White	White, Non-Hispanic	Within 50 miles	adult	51
Female	asthma	White	White, Non-Hispanic	Within 50 miles	adult	22
Female	asthma	White	White, Non-Hispanic	Within 50 miles	adult	60
Female	asthma	White	White, Non-Hispanic	Within 50 miles	adult	44
Female	asthma	White	White, Non-Hispanic	Within 50 miles	adult	28
Male	asthma	White	White, Non-Hispanic	Beyond 50 miles	adult	75
Female	asthma	White	White, Non-Hispanic	Beyond 50 miles	adult	68
Female	asthma	Black or African American	Non-White or Hispanic	Within 50 miles	adult	46
Female	asthma	White	White, Non-Hispanic	Beyond 50 miles	adult	50
Female	asthma	White	White, Non-Hispanic	Within 50 miles	adult	64
Male	asthma	White	White, Non-Hispanic	Beyond 50 miles	adult	45
Male	asthma	White	White, Non-Hispanic	Within 50 miles	adult	46
Female	asthma	White	White, Non-Hispanic	Beyond 50 miles	adult	48
Male	asthma	White	White, Non-Hispanic	Within 50 miles	adult	59
Female	asthma	White	White, Non-Hispanic	Within 50 miles	adult	55
Female	asthma	White	White, Non-Hispanic	Within 50 miles	adult	62
Female	asthma	White	White, Non-Hispanic	Within 50 miles	adult	67
Male	asthma	White	White, Non-Hispanic	Within 50 miles	adult	84
Male	asthma	White	White, Non-Hispanic	Beyond 50 miles	adult	74
Female	asthma	White	White, Non-Hispanic	Within 50 miles	adult	57
Female	asthma	White	White, Non-Hispanic	Beyond 50 miles	adult	41
Female	asthma	White	White, Non-Hispanic	Within 50 miles	adult	67
Female	asthma	White	White, Non-Hispanic	Within 50 miles	adult	77
Female	asthma	White	White, Non-Hispanic	Within 50 miles	adult	26
Female	asthma	White	White, Non-Hispanic	Within 50 miles	adult	43
Female	asthma	White	White, Non-Hispanic	Within 50 miles	adult	59
Female	asthma	White	White, Non-Hispanic	Within 50 miles	adult	47
Female	asthma	NA	NA	Beyond 50 miles	adult	22
Female	asthma	White	White, Non-Hispanic	Within 50 miles	adult	50
Female	asthma	White	White, Non-Hispanic	Within 50 miles	adult	73
Female	asthma	White	White, Non-Hispanic	Within 50 miles	adult	25
Female	asthma	White	White, Non-Hispanic	Within 50 miles	adult	67
Female	asthma	American Indian/Alaskan Native	Non-White or Hispanic	Within 50 miles	adult	65
Male	asthma	White	White, Non-Hispanic	Within 50 miles	adult	31
Female	asthma	White	White, Non-Hispanic	Beyond 50 miles	adult	53
Female	asthma	White	White, Non-Hispanic	Beyond 50 miles	adult	56
Male	asthma	White	White, Non-Hispanic	Beyond 50 miles	adult	50
Male	disease control	White	White, Non-Hispanic	Within 50 miles	pediatric	9
Male	disease control	White	White, Non-Hispanic	Within 50 miles	pediatric	16
Female	disease control	White	White, Non-Hispanic	Within 50 miles	pediatric	18
Male	disease control	Black or African American	Non-White or Hispanic	Within 50 miles	pediatric	10
Female	disease control	White	White, Non-Hispanic	Within 50 miles	pediatric	3
Female	disease control	White	White, Non-Hispanic	Within 50 miles	pediatric	9
Female	disease control	White	White, Non-Hispanic	Within 50 miles	pediatric	13
Male	disease control	White	White, Non-Hispanic	Within 50 miles	pediatric	11
Male	disease control	White	White, Non-Hispanic	Within 50 miles	pediatric	6
Male	disease control	White	White, Non-Hispanic	Within 50 miles	pediatric	10
Female	disease control	Hispanic or Latino	Non-White or Hispanic	Within 50 miles	pediatric	8
Female	disease control	White	White, Non-Hispanic	Within 50 miles	pediatric	10
Female	disease control	White	White, Non-Hispanic	Within 50 miles	pediatric	14
Female	disease control	White	White, Non-Hispanic	Within 50 miles	pediatric	9
Male	disease control	White	White, Non-Hispanic	Within 50 miles	pediatric	14
Female	disease control	White	White, Non-Hispanic	Beyond 50 miles	pediatric	8
Female	disease control	White	White, Non-Hispanic	Within 50 miles	pediatric	8
Male	disease control	White	White, Non-Hispanic	Within 50 miles	pediatric	10
Female	disease control	White	White, Non-Hispanic	Within 50 miles	pediatric	11
Male	disease control	White	White, Non-Hispanic	Within 50 miles	pediatric	11
Female	disease control	White	White, Non-Hispanic	Within 50 miles	pediatric	5
Male	disease control	White	White, Non-Hispanic	Within 50 miles	pediatric	9
Female	disease control	Other	Non-White or Hispanic	Within 50 miles	pediatric	15
Female	disease control	White	White, Non-Hispanic	Within 50 miles	pediatric	15
Female	disease control	White	White, Non-Hispanic	Within 50 miles	pediatric	14
Male	disease control	Other	Non-White or Hispanic	Within 50 miles	pediatric	17
Male	disease control	White	White, Non-Hispanic	Beyond 50 miles	pediatric	4
Male	disease control	White	White, Non-Hispanic	Within 50 miles	pediatric	3
Male	disease control	White	White, Non-Hispanic	Within 50 miles	pediatric	3
Male	disease control	White	White, Non-Hispanic	Within 50 miles	pediatric	3
Male	disease control	White	White, Non-Hispanic	Within 50 miles	pediatric	5
Male	disease control	White	White, Non-Hispanic	Within 50 miles	pediatric	3
Male	disease control	White	White, Non-Hispanic	Within 50 miles	pediatric	2
Male	disease control	White	White, Non-Hispanic	Within 50 miles	pediatric	2
Male	disease control	White	White, Non-Hispanic	Beyond 50 miles	pediatric	3
Male	disease control	White	White, Non-Hispanic	Within 50 miles	pediatric	3
Male	disease control	Hispanic or Latino	Non-White or Hispanic	Within 50 miles	pediatric	3
Male	asthma	Other	Non-White or Hispanic	Within 50 miles	pediatric	11
Male	asthma	White	White, Non-Hispanic	Within 50 miles	pediatric	15
Male	asthma	White	White, Non-Hispanic	Within 50 miles	pediatric	7
Male	asthma	White	White, Non-Hispanic	Beyond 50 miles	pediatric	12
Male	asthma	White	White, Non-Hispanic	Within 50 miles	pediatric	9
Male	asthma	White	White, Non-Hispanic	Beyond 50 miles	pediatric	14
Female	asthma	White	White, Non-Hispanic	Within 50 miles	pediatric	6
Male	asthma	White	White, Non-Hispanic	Beyond 50 miles	pediatric	6
Male	asthma	White	White, Non-Hispanic	Beyond 50 miles	pediatric	10
Male	asthma	White	White, Non-Hispanic	Within 50 miles	pediatric	14
Female	asthma	White	White, Non-Hispanic	Within 50 miles	pediatric	12
Male	asthma	White	White, Non-Hispanic	Within 50 miles	pediatric	16
Male	asthma	Hispanic or Latino	Non-White or Hispanic	Within 50 miles	pediatric	12
Female	asthma	Hispanic or Latino	Non-White or Hispanic	Within 50 miles	pediatric	12
Male	asthma	White	White, Non-Hispanic	Beyond 50 miles	pediatric	12
Female	asthma	White	White, Non-Hispanic	Within 50 miles	pediatric	7
Female	asthma	White	White, Non-Hispanic	Within 50 miles	pediatric	13
Female	asthma	White	White, Non-Hispanic	Within 50 miles	pediatric	10
Female	asthma	White	White, Non-Hispanic	Within 50 miles	pediatric	17
Male	asthma	White	White, Non-Hispanic	Within 50 miles	pediatric	12
Female	asthma	White	White, Non-Hispanic	Within 50 miles	pediatric	15
Male	asthma	White	White, Non-Hispanic	Within 50 miles	pediatric	11
Female	asthma	White	White, Non-Hispanic	Beyond 50 miles	pediatric	12
Male	asthma	White	White, Non-Hispanic	Within 50 miles	pediatric	11
Female	asthma	White	White, Non-Hispanic	Beyond 50 miles	pediatric	8
Female	asthma	White	White, Non-Hispanic	Beyond 50 miles	pediatric	13
Male	asthma	White	White, Non-Hispanic	Within 50 miles	pediatric	13
Female	asthma	White	White, Non-Hispanic	Within 50 miles	pediatric	15
Female	asthma	White	White, Non-Hispanic	Within 50 miles	pediatric	11
Male	asthma	White	White, Non-Hispanic	Within 50 miles	pediatric	14
Female	asthma	White	White, Non-Hispanic	Within 50 miles	pediatric	14
Male	asthma	White	White, Non-Hispanic	Within 50 miles	pediatric	16
Male	asthma	Asian	Non-White or Hispanic	Within 50 miles	pediatric	14
Male	asthma	White	White, Non-Hispanic	Within 50 miles	pediatric	7
Male	asthma	Black or African American	Non-White or Hispanic	Beyond 50 miles	pediatric	13
Male	asthma	White	White, Non-Hispanic	Beyond 50 miles	pediatric	13
Female	asthma	White	White, Non-Hispanic	Within 50 miles	pediatric	12
Female	asthma	Black or African American	Non-White or Hispanic	Within 50 miles	pediatric	14
Female	asthma	White	White, Non-Hispanic	Within 50 miles	pediatric	8
Male	asthma	White	White, Non-Hispanic	Beyond 50 miles	pediatric	13
Female	asthma	White	White, Non-Hispanic	Beyond 50 miles	pediatric	14
Female	asthma	White	White, Non-Hispanic	Beyond 50 miles	pediatric	16
Female	asthma	Hispanic or Latino	Non-White or Hispanic	Within 50 miles	pediatric	9
Male	asthma	Hispanic or Latino	Non-White or Hispanic	Within 50 miles	pediatric	7
Male	asthma	White	White, Non-Hispanic	Within 50 miles	pediatric	9
Female	asthma	White	White, Non-Hispanic	Within 50 miles	pediatric	10
Female	asthma	Black or African American	Non-White or Hispanic	Beyond 50 miles	pediatric	7
Male	asthma	White	White, Non-Hispanic	Beyond 50 miles	pediatric	11
Male	asthma	White	White, Non-Hispanic	Within 50 miles	pediatric	9
Female	asthma	Hispanic or Latino	Non-White or Hispanic	Beyond 50 miles	pediatric	14
Female	asthma	White	White, Non-Hispanic	Within 50 miles	pediatric	16
Female	asthma	White	White, Non-Hispanic	Beyond 50 miles	pediatric	18
Female	asthma	White	White, Non-Hispanic	Within 50 miles	pediatric	7
Male	asthma	Hispanic or Latino	Non-White or Hispanic	Beyond 50 miles	pediatric	12
Male	asthma	Hispanic or Latino	Non-White or Hispanic	Beyond 50 miles	pediatric	11
Male	asthma	White	White, Non-Hispanic	Within 50 miles	pediatric	10
Male	asthma	White	White, Non-Hispanic	Within 50 miles	pediatric	12
Female	asthma	White	White, Non-Hispanic	Within 50 miles	pediatric	10
Male	asthma	White	White, Non-Hispanic	Beyond 50 miles	pediatric	11
Female	asthma	White	White, Non-Hispanic	Beyond 50 miles	pediatric	12
Male	asthma	White	White, Non-Hispanic	Beyond 50 miles	pediatric	9
Male	asthma	White	White, Non-Hispanic	Beyond 50 miles	pediatric	11
Female	asthma	White	White, Non-Hispanic	Within 50 miles	pediatric	10
Female	asthma	White	White, Non-Hispanic	Within 50 miles	pediatric	12
Female	asthma	White	White, Non-Hispanic	Beyond 50 miles	pediatric	18
Male	asthma	Black or African American	Non-White or Hispanic	Within 50 miles	pediatric	11
Male	asthma	White	White, Non-Hispanic	Within 50 miles	pediatric	18
Female	asthma	Asian	Non-White or Hispanic	Within 50 miles	pediatric	14
Female	asthma	White	White, Non-Hispanic	Within 50 miles	pediatric	2
Female	asthma	White	White, Non-Hispanic	Within 50 miles	pediatric	6
Female	asthma	White	White, Non-Hispanic	Beyond 50 miles	pediatric	5
Female	asthma	White	White, Non-Hispanic	Within 50 miles	pediatric	6
